# Supplementary material for: Analyzing Real-World Infection Risk in Multiple Myeloma Patients Receiving Teclistamab
Source: Curr Oncol. 2026 Mar 8;33(3):154. doi: 10.3390/curroncol33030154 (PMC13025476; doi:10.3390/curroncol33030154)
Supplement: Supplementary file 1 [file curroncol-33-00154-s001.zip]

Archive with 1 entries (1 files):
- curroncol-4118538-supplementary.pdf
